# Supplementary material for: The food contaminant acetamide is not an in vivo clastogen, aneugen, or mutagen in rodent hematopoietic tissue
Source: Regul Toxicol Pharmacol. 2019 Nov;108:104451. doi: 10.1016/j.yrtph.2019.104451 (PMC6876283; doi:10.1016/j.yrtph.2019.104451)
Supplement: Multimedia component 3 [file mmc3.xml]

<?xml version="1.0" encoding="utf-8" standalone="no"?>
<data>
  <datasets>
    <author>naultran@msu.edu</author>
    <type>1</type>
    <dataset>
      <name>Toxicology Reports</name>
      <caption />
      <description>Final toxicology reports for acetamide toxicology studies</description>
      <filetype>
        <name />
      </filetype>
      <filesize />
      <source>0</source>
      <sourcename>Original Data</sourcename>
      <access>
        <type>1</type>
        <name>Data available in data repository</name>
        <reponame>Dataverse</reponame>
        <PersistentId />
        <deeplinkurl>https://dataverse.harvard.edu/dataverse/acetamide/</deeplinkurl>
      </access>
    </dataset>
  </datasets>
</data>
